# Supplementary material for: The Strengths Use Scale: Psychometric Properties, Longitudinal Invariance and Criterion Validity
Source: Front Psychol. 2021 Jun 15;12:676153. doi: 10.3389/fpsyg.2021.676153 (PMC8239153; doi:10.3389/fpsyg.2021.676153)
Supplement: Supplementary file 1 [file Table_1.XLSX]

## Sheet: Sheet2
Supplementary Material
Appendix A. Item Level Descriptive Statistics for Time 1 and Time 2
	Item Level Descriptive Statistics - Time 1														Item Level Descriptive Statistics - Time 2
	M1STU_1	M1STU_2	M1STU_3	M1STU_4	M1STU_5	M1STU_6	M1STU_7	M1STU_8	M1STU_9	M1STU_10	M1STU_11	M1STU_12	M1STU_13	M1STU_14	M2STU_1	M2STU_2	M2STU_3	M2STU_4	M2STU_5	M2STU_6	M2STU_7	M2STU_8	M2STU_9	M2STU_10	M2STU_11	M2STU_12	M2STU_13	M2STU_14
Mean	5.197	5.242	5.59	5.382	4.938	5.222	4.767	5.045	5.169	5.101	5.098	4.677	5.222	5.031	5.131	5.202	5.444	5.256	5.037	5.305	4.923	5.142	5.308	5.182	5.114	4.892	5.276	5.182
Median	5	5	6	5	5	5	5	5	5	5	5	5	5	5	5	5	6	5	5	5	5	5	5	5	5	5	5	5
Std. Deviation	1.024	1.009	0.901	0.964	1.164	1.135	1.276	1.112	1.189	1.187	1.095	1.238	1.092	1.091	1.056	0.948	0.995	0.939	1.135	1.088	1.133	1.051	1.094	1.017	1.105	1.064	1.048	1.017
Variance	1.049	1.018	0.812	0.93	1.354	1.289	1.627	1.237	1.414	1.409	1.199	1.532	1.193	1.191	1.114	0.899	0.99	0.883	1.287	1.184	1.283	1.105	1.196	1.035	1.221	1.131	1.098	1.035
Skewness	-0.987	-0.698	-0.655	-0.658	-0.559	-0.688	-0.432	-0.484	-0.825	-0.715	-0.649	-0.361	-0.632	-0.454	-0.733	-0.556	-0.738	-0.636	-0.51	-0.615	-0.632	-0.303	-0.634	-0.421	-0.508	-0.528	-0.587	-0.405
SE. Skewness	0.129	0.129	0.129	0.129	0.129	0.129	0.129	0.129	0.129	0.129	0.129	0.129	0.129	0.129	0.13	0.13	0.13	0.13	0.13	0.13	0.13	0.13	0.13	0.13	0.13	0.13	0.13	0.13
Kurtosis	1.867	0.878	0.932	0.817	0.385	0.733	-0.138	-0.023	0.896	0.309	0.672	-0.35	0.448	0.059	0.254	0.213	0.557	0.469	0.205	0.378	0.537	-0.008	0.317	0.147	0.114	0.383	0.391	0.103
SE. Kurtosis	0.258	0.258	0.258	0.258	0.258	0.258	0.258	0.258	0.258	0.258	0.258	0.258	0.258	0.258	0.26	0.26	0.26	0.26	0.26	0.26	0.26	0.26	0.26	0.26	0.26	0.26	0.26	0.26
Shapiro-Wilk	0.865	0.884	0.866	0.881	0.917	0.904	0.93	0.911	0.896	0.901	0.903	0.929	0.9	0.912	0.878	0.883	0.876	0.876	0.916	0.901	0.909	0.915	0.898	0.905	0.911	0.906	0.899	0.906
P-value of Shapiro-Wilk	< .001	< .001	< .001	< .001	< .001	< .001	< .001	< .001	< .001	< .001	< .001	< .001	< .001	< .001	< .001	< .001	< .001	< .001	< .001	< .001	< .001	< .001	< .001	< .001	< .001	< .001	< .001	< .001
Minimum	1	2	2	2	1	1	1	2	1	1	1	1	2	2	2	2	2	2	1	1	1	2	2	2	1	1	2	2
Maximum	7	7	7	7	7	7	7	7	7	7	7	7	7	7	7	7	7	7	7	7	7	7	7	7	7	7	7	7
